# Supplementary material for: Limited Emergence of Salmonella enterica Serovar Infantis Variants with Reduced Phage Susceptibility in PhagoVet-Treated Broilers
Source: Animals (Basel). 2024 Aug 14;14(16):2352. doi: 10.3390/ani14162352 (PMC11350853; doi:10.3390/ani14162352)
Supplement: Supplementary file 1 [file animals-14-02352-s001.zip]

Archive with 1 entries (1 files):
- animals-3137948-supplementary.pdf
